# Supplementary material for: Topical application of calcitonin gene-related peptide as a regenerative, antifibrotic, and immunomodulatory therapy for corneal injury
Source: Commun Biol. 2024 Mar 4;7:264. doi: 10.1038/s42003-024-05934-y (PMC10912681; doi:10.1038/s42003-024-05934-y)
Supplement: Supplementary file 4 — Supplementary Data [file 42003_2024_5934_MOESM4_ESM.xlsx]

## Sheet: Figure 1
Figure 1A
Naive	Day 1	Day 3	Day 7
33.08	13.08	4.75	11.4067
18.07	4.333	13.9167	17.6667
32.25	14.333	3.08	18.0833
14.7	9.95833	11.625	12.6667
19.3333		15.375	8.29167
Figure 1B
	Naïve							Day 3						Day 7
CLR	951.341	1224.02	1291.28	683.056	702.276			491.384	144.713	119.669	806.437			419.546	501.003	360.331
RAMP1	2608.44	1825.57	1620.32	1275.4	1030.57	1734.81	2300.72	19476.8	17821.5	5648.3	13215.4	5168.71	17632	582.82	1329.92	1495.33
RAMP2	1552.3	603.364	1363.85	755.885	1207.18	708.46		1326.26	2233.89	1471.11	3993.22	776.893		1314.3	756.118	3589.21

## Sheet: Figure 2
Figure 2A
	PBS										CGRP
Day 0	100	100	100	100	100	100	100	100	100	100	100	100	100	100	100	100	100
Day 1	96.5854	95.2381	87.8947	86.3636	39.1441	72.2731	82.8089	57.6421	81.6599	82.7225	93.6842	77.835	60.0455	38.1678	45.4517	32.0022	22.5537
Day 2	91.2195	64.7619	76.3158	51.0101		52.887	53.9044	18.3105	31.3427	65.445	31.0526	20.6186	4	2.51387	4.75448	2.51278	1.10386
Day 3	79.0244	55.7143	73.1579	23.7374	99.2595	49.5439	7.77999	4.67464		38.7435	13.1579	11.3402	4.10796	3.20311	3.79314	2.33087	0.11283
Day 4	48.7805	38.0952	32.1053	16.6667	71.0088	29.8008	4.69041	3.1207	6.02408	9.94764	6.84211	3.09278	0.515724	0.693531	1.78524	0.155721	0.097738
Day 6	42.439	19.0476	11.579	9.59596						3.14136	3.15789	1.54639
Figure 2D
	PBS												CGRP
Day 1	2	2	2	2	2	2	2	2	1	1	1	1	2	2	2	2	2	1	2	2	1	2	1	2	2
Day 3	2	2	2	2	3	2	3	3	1	1	3	2	3	3	2	2	1	1	2	1	1	2	3	2	2
Day 6	3	3	3	3	3	3	3	3	2	2	3	3	4	3	3	3	1	1	2	1	1	3	2	3	3
Day 8	4	4	3	2	4	4	4	3	2	2	3	2	3	3	4	2	2	1	1	1	1	2	1	1	3
Day 10	4	4	2	2	4	3	3	3	2	2	3	2	1	3	2	2	4	2	1	1	1	1	1	2	1
Day 14	4	4	2	1	3	2	3	2	2	2	3	2	1	3	2	2	4	1	1	1	1	1	1	2	1

## Sheet: Figure 3
Figure 3B
	Naive										PBS											CGRP
Day 7	86	85	92	96	86	90	94	100	89	93	179	154	159	129		147	108	156	196	214	226	72	119	103	76	72	106	86	111	100		160
Day 14	86	85	92	96	86	90	85.5	100	89	93	217	141	121	95		205	100	244	192	110	171	81	85		90	85	95	86	106	144	124	80
Figure 3C
PBS	CGRP
31.5	22
29	26
38	14
44	30
43.5	23
39.5	29
Figure 3D
Naive	PBS	CGRP
22.84	85.76	50.68
53.17	84.94	67.45
34.84	126.53	38.83
19.22	58.82	29.21
28.09	113.04	77.72
Figure 3G
Naive	PBS	CGRP
2985	785	2257
2874	937	1786
2551	1258	2564
2688	1475	1255
2773	1689	1848
	1078	1230
	1339
Figure 3H
Naive	PBS	CGRP
41	65	46
32	64	46
40	60	57
36	57	49
33	67	59
	68	54
	56

## Sheet: Figure 4
Figure 4B
0	10	100	1000
40.1307	64.3332	66.1905	81.6907
27.1997	71.3666	67.893	85.2459
36.4035	64.8585	59.0909	78.1479
26.6667	54.8589	70	74.1101
Figure 4D
0	10	100	1000
40.6536	71.4683	84.7506	86.9854
55.3045	73.0026	96.69	96.654
43.3669	81.0292	63.8607	89.8592
Figure 4E
0	100	1000
19783.8	86690.5	163721
13792	71208.6	104719
21140.1	31128	145654

## Sheet: Figure 5
Figure 5A
CTR	CGRP	TGF-β1	CGRP + TGF-β1
139426	126015	346164	237744
232552	52511.1	342795	269709
136525	64254.1	471731	269507
Figure 5D
Naive	PBS	CGRP
30076	340167	147390
25253.4	268766	175861
26973.3	243459	164015
	294072	155493
Figure 5F
Naive	PBS	CGRP
620.191	3043.61	1210.65
226.218	3879.27	1141.38
549.345	1803.48	1959.91
594.927	2714.68	904.871

## Sheet: Figure 6
Figure 6A
Naive	PBS	CGRP
3909.6	2322	4352.4
3736.8	2527.2	4309.2
3099.6	1996	3412.8
3250.8	1933.2	3607.2
4000	1911.6	3086
Figure 6B
Naive	PBS	CGRP
29	86	45
33	89	36
32	38	43
28	65	36
28	52	31
		24
Figure 6C
	Naive			PBS			CGRP
NaK 1	25613.1	24057.9	37686.7	44292.8	54278.7	42973.5	67514.8	106894	86217.5
NaK 3	50620.1	52191	49049.3	5936.12	708.642	10344.2	70392.4	40716.2	52640

## Sheet: Figure 7
Figure 7B
	Naive					PBS					CGRP
Day 1	0.13	0.09	0.01			7.03	8.32	12.7	9.17	5.36	5.64	5.47	6.55	6.76	4.2
Day 3	0.13	0.09	0.01	0.11	0.1	1.8	3.4	3.3	2.5	1.9	2	1.7	0.66	0.91	0.8
Figure 7C
Naive	PBS	CGRP
3782.81	23310.7	589.102
2944.84	10505.7	605.204
2072.94	22232	1384.04
3436.4
Figure 7D
IL1B
Naive	PBS	CGRP
125.938	2259.16	1511.29
111.939	2438.15	367.492
179.342	3072.13	1665.3
147.193
TNF
Naive	PBS	CGRP
6824.79	12048.5	8490.12
8820.03	11164	9005.36
6707.54	15855.7	8431.47
MMP9
Naive	PBS	CGRP
1976.06	26194.1	6218.2
727.007	16370.4	3595.26
709.78	28178.7	5674.9
266.485
503.86
Figure 7F
	Naïve			PBS			CGRP
Neutrophils	0.07	0.09	0.08	1.29	1.85	1.67	0.72	0.36	0.91
Macrophage	0.1	0.12	0.11	0.6	0.39	0.42	0.29	0.303333	0.31
Figure 7G
	PBS			CGRP
MHCII	160	170	165	127	130	128.5
CCR2	39.23	39.5	39.365	19	18	16
